# Supplementary material for: Decline in Partner-Accompanied Births during the COVID-19 Pandemic in Japan: A Nationwide Cross-Sectional Internet-Based Study
Source: Int J Environ Res Public Health. 2023 Mar 3;20(5):4546. doi: 10.3390/ijerph20054546 (PMC10002132; doi:10.3390/ijerph20054546)
Supplement: Supplementary file 1 [file ijerph-20-04546-s001.zip]

Archive with 1 entries (1 files):
- ijerph-2228853-supplementary.pdf
